# Supplementary material for: Gamma delta T-cell-based immune checkpoint therapy: attractive candidate for antitumor treatment
Source: Mol Cancer. 2023 Feb 15;22:31. doi: 10.1186/s12943-023-01722-0 (PMC9930367; doi:10.1186/s12943-023-01722-0)
Supplement: Supplementary file 5 — Additional file 5: Supplememtary Table 1. [file 12943_2023_1722_MOESM5_ESM.xlsx]

## Sheet: Sheet1
	Subgroups	Representative genes
	Pan-γδT	TRGC1
	Pan-γδT	TRGC2
	Pan-γδT	TRDC
	Pan-γδT	CD3E
Structural	Vγ9Vδ2	TRDV2
Structural	Vγ9Vδ2	TRGV9
Structural	Vδ1	TRDV1
Structural	Vδ3	TRDV3
Functional	IFNγ-producing	TBX21(T-bet)
Functional	IFNγ-producing	IFNG
Functional	IFNγ-producing	EOMES
Functional	IFNγ-producing	CCR9
Functional	IFNγ-producing	S1PR1(CD363)
Functional	IFNγ-producing	CD27
Functional	Cytotoxic	KLRD1(CD94)
Functional	Cytotoxic	GNLY
Functional	Cytotoxic	TYROBP(DAP12)
Functional	Cytotoxic	FASLG
Functional	Cytotoxic	GZMK
Functional	Cytotoxic	GZMA
Functional	Cytotoxic	GZMB
Functional	Cytotoxic	PRF1
Functional	γδNKT	SOCS2
Functional	γδNKT	CD28
Functional	γδNKT	NCAM1(CD56)
Functional	γδNKT	FCGR3A(CD16)
Functional	Type2-like	CCR4(CD194)
Functional	Type2-like	CD40LG
Functional	Type2-like	IL4R
Functional	Type2-like	ICOS(CD278)
Functional	γδTreg	IL2RA(CD25)
Functional	γδTreg	FOXP3
Functional	γδT17	IL17A
Functional	γδT17	IL17F
Functional	γδT17	IL23R
Functional	γδT17	BLK
Functional	γδT17	MAF
Functional	γδT17	SOX13
Functional	γδT17	RORA
Functional	γδT17	RORC
